# Supplementary material for: Expression of Aspergillus niger glucose oxidase in Pichia pastoris and its antimicrobial activity against Agrobacterium and Escherichia coli
Source: PeerJ. 2020 Aug 4;8:e9010. doi: 10.7717/peerj.9010 (PMC7413082; doi:10.7717/peerj.9010)
Supplement: Supplemental Information 3 [file peerj-08-9010-s003.xls]

## Sheet: GOD induction
Time	without methanol										0.5% methanol
	pP-GOD					pPIC9K					pP-GOD					pPIC9K
	1	2	3	mean	SE	1	2	3	mean	SE	1	2	3	mean	SE	1	2	3	mean	SE
3h	0.641	0.666	0.623	0.643333	0.0215948	0.658	0.623	0.66	0.647	0.0208087	0.5	0.51	0.502	0.504	0.0052915	0.5	0.502	0.51	0.504	0.0052915
6h	0.811	0.826	0.833	0.823333	0.0112398	0.824	0.802	0.823	0.816333	0.0124231	0.821	0.835	0.835	0.830333	0.0080829	0.816	0.819	0.825	0.82	0.00458258
9h	0.896	0.902	0.877	0.891667	0.0130512	0.913	0.885	0.916	0.904667	0.0170978	0.907	0.85	0.923	0.893333	0.038371	1.006	1.009	1.102	1.039	0.0545802
12h	1.014	0.996	1.064	1.02467	0.0352326	1.496	1.52	1.5	1.50533	0.0128582	1.124	1.23	1.118	1.15733	0.0630026	1.611	1.58	1.612	1.601	0.0181934
15h	1.502	1.582	1.641	1.575	0.0697639	1.756	1.762	1.735	1.751	0.0141774	1.256	1.256	1.235	1.249	0.0121244	2.048	2.051	2.045	2.048	0.003
18h	1.609	1.258	1.9	1.589	0.321467	2.511	2.313	2.4	2.408	0.0992421	1.497	1.52	1.512	1.50967	0.0116762	2.512	2.522	2.519	2.51767	0.0051316
21h	2.109	2	1.987	2.032	0.067	2.886	2.991	2.796	2.891	0.0975961	1.66	1.665	1.598	1.641	0.0373229	3.396	3.405	3.388	3.39633	0.0085049
24h	2.396	2.536	2.069	2.33367	0.239659	3.315	3.123	3.115	3.18433	0.113231	1.763	1.825	1.796	1.79467	0.0310215	3.6	3.602	3.589	3.597	0.007
27h	3.118	3.11	3.015	3.081	0.0572975	3.7	3.652	3.5	3.61733	0.104409	1.924	1.925	1.936	1.92833	0.00665833	4.254	4.225	4.269	4.24933	0.0223681
30h	3.706	3.565	3.936	3.73567	0.187271	4.099	4.112	4.152	4.121	0.0276225	2.2	2.215	2.196	2.20367	0.0100167	4.911	4.918	4.889	4.906	0.0151327
33h	3.894	3.62	3.595	3.703	0.165882	4.512	4.265	4.55	4.44233	0.154746	2.255	2.3	2.259	2.27133	0.0249065	5.424	5.45	5.45	5.44133	0.0150111
36h	4.259	4.308	4.125	4.23067	0.094733	5	4.968	5.012	4.99333	0.022745	2.384	2.369	2.35	2.36767	0.0170392	5.46	5.49	5.369	5.43967	0.0630106
39h	4.899	4.999	4.506	4.80133	0.260608	5.441	5.251	5.633	5.44167	0.191001	2.499	2.5	2.487	2.49533	0.00723418	5.552	5.56	5.554	5.55533	0.00416333
42h	6.114	6.2	6.151	6.155	0.0431393	5.757	5.757	5.799	5.771	0.0242487	2.614	2.665	2.569	2.616	0.0480312	6	6.12	5.95	6.02333	0.0873689
45h	6.401	6.5	6.31	6.40367	0.0950281	6.695	6.69	6.752	6.71233	0.0344432	2.614	2.655	2.619	2.62933	0.0223681	5.59	5.588	5.588	5.58867	0.0011547
48h	6.689	6.523	6.701	6.63767	0.0994853	7.1	7.123	7.056	7.093	0.0340441	2.689	2.75	2.694	2.711	0.0338674	6.512	6.52	6.513	6.515	0.0043589
51h	6.899	6.9	6.925	6.908	0.0147309	7.484	7.502	7.499	7.495	0.00964365	2.75	2.75	2.755	2.75167	0.00288675	6.715	6.725	6.72	6.72	0.005

## Sheet: GOD & specific activitie
	GOD activity (U/mL)										Specific activity (U/mg)
	pPIC9K					pP-GOD					pPIC9K					pP-GOD
	1	2	3	mean	SE	1	2	3	mean	SE	1	2	3	mean	SE	1	2	3	mean	SE
Cell-free supernatant	2.936	3.02	3.052	3.00267	0.059911	14.515	14.215	14.15	14.2933	0.194701	1.25	1.259	1.3	1.26967	0.0266521	8.304	8.052	8.312	8.22267	0.147856
Supernatant of cell lysate	1.598	1.789	1.752	1.713	0.101297	17.899	17.926	18.89	18.2383	0.564521	1.529	1.55	1.53	1.53633	0.0118462	6.705	6.541	6.53	6.592	0.0980153
Precipitate of cell lysate	0.385	0.358	0.309	0.350667	0.038527	0.512	0.432	0.385	0.443	0.0642106	1.199	1.199	1.12	1.17267	0.0456107	0.511	0.92	0.902	0.777667	0.231115

## Sheet: hydrogen peroxide
Hydrogen peroxide (µg/mL)
	pPIC9K					pP-GOD
	1	2	3	mean	SE	1	2	3	mean	SE
Cell-Free	2.798	3.253	2.939	2.99667	0.232917	14.375	14.228	14.235	14.2793	0.0829237
Ultra-Supernatant	1.705	1.682	1.626	1.671	0.0406325	17.729	17.5	17.25	17.493	0.239577
Ultra-Precipitate	0.405	0.46	0.455	0.44	0.0304138	0.405	0.42	0.459	0.428	0.0278747

## Sheet: GOD Inhibition effects
Optical density (600nm)
concentrations	Time
	0h					2h					4h					6h					8h					10h					12h					14h					16h					18h
	1	2	3	mean	SE	1	2	3	mean	SE	1	2	3	mean	SE	1	2	3	mean	SE	1	2	3	mean	SE	1	2	3	mean	SE	1	2	3	mean	SE	1	2	3	mean	SE	1	2	3	mean	SE	1	2	3	mean
control	0.026	0.026	0.025	0.0256667	0.00057735	0.028	0.028	0.029	0.0283333	0.00057735	0.046	0.052	0.046	0.048	0.0034641	0.075	0.08	0.075	0.0766667	0.00288675	0.128	0.129	0.13	0.129	0.001	0.189	0.2	0.191	0.193333	0.00585947	0.315	0.32	0.316	0.317	0.00264575	0.625	0.6	0.599	0.608	0.0147309	0.814	0.82	0.815	0.816333	0.00321455	1.217	1.22	1.213	1.21667
Glu 1.0mg/mL;GOD 1.0U/mL	0.026	0.027	0.026	0.0263333	0.00057735	0.028	0.028	0.028	0.028	0	0.046	0.045	0.045	0.0453333	0.00057735	0.075	0.076	0.075	0.0753333	0.00057735	0.131	0.129	0.13	0.13	0.001	0.186	0.186	0.185	0.185667	0.00057735	0.3	0.3	0.3	0.3	0	0.481	0.492	0.5	0.491	0.00953939	0.796	0.796	0.8	0.797333	0.0023094	1.175	1.179	1.18	1.178
Glu 2.5mg/mL;GOD 1.0U/mL	0.025	0.025	0.025	0.025	0	0.027	0.027	0.026	0.0266667	0.00057735	0.045	0.045	0.046	0.0453333	0.00057735	0.075	0.074	0.075	0.0746667	0.00057735	0.12	0.12	0.13	0.123333	0.0057735	0.189	0.189	0.2	0.192667	0.00635085	0.306	0.305	0.312	0.307667	0.00378594	0.455	0.465	0.455	0.458333	0.0057735	0.752	0.75	0.761	0.754333	0.00585947	1.156	1.156	1.155	1.15567
Glu 5.0mg/mL;GOD 1.0U/mL	0.026	0.027	0.026	0.0263333	0.00057735	0.026	0.025	0.026	0.0256667	0.00057735	0.04	0.038	0.04	0.0393333	0.0011547	0.075	0.07	0.075	0.0733333	0.00288675	0.106	0.108	0.109	0.107667	0.00152753	0.136	0.135	0.135	0.135333	0.00057735	0.266	0.27	0.3	0.278667	0.0185831	0.429	0.429	0.43	0.429333	0.00057735	0.711	0.715	0.712	0.712667	0.00208167	1.802	1.805	1.812	1.80633
control	0.026	0.024	0.026	0.0253333	0.0011547	0.035	0.036	0.035	0.0353333	0.00057735	0.1	0.099	0.12	0.106333	0.0118462	0.115	0.105	0.112	0.110667	0.0051316	0.135	0.135	0.136	0.135333	0.00057735	0.186	0.188	0.192	0.188667	0.00305505	0.3	0.3	0.295	0.298333	0.00288675	0.584	0.58	0.592	0.585333	0.0061101	0.902	0.9	0.912	0.904667	0.0064291	1.226	1.225	1.225	1.22533
Glu 1.0mg/mL;GOD 5.0U/mL	0.025	0.025	0.025	0.025	0	0.041	0.04	0.041	0.0406667	0.00057735	0.1	0.1	0.1	0.1	0	0.124	0.118	0.12	0.120667	0.00305505	0.131	0.13	0.13	0.130333	0.00057735	0.184	0.18	0.185	0.183	0.00264575	0.286	0.28	0.285	0.283667	0.00321455	0.486	0.488	0.486	0.486667	0.0011547	0.711	0.724	0.715	0.716667	0.00665833	1.205	1.2	1.205	1.20333
Glu 2.5mg/mL;GOD 5.0U/mL	0.026	0.026	0.026	0.026	0	0.04	0.04	0.04	0.04	0	0.098	0.099	0.089	0.0953333	0.00550757	0.105	0.1	0.123	0.109333	0.0120968	0.125	0.125	0.128	0.126	0.00173205	0.109	0.12	0.115	0.114667	0.00550757	0.259	0.26	0.255	0.258	0.00264575	0.5	0.5	0.5	0.5	0	0.677	0.68	0.691	0.682667	0.00737111	1.048	1.05	1.052	1.05
Glu 5.0mg/mL;GOD 5.0U/mL	0.026	0.023	0.025	0.0246667	0.00152753	0.035	0.039	0.036	0.0366667	0.00208167	0.064	0.085	0.067	0.072	0.0113578	0.108	0.114	0.1	0.107333	0.00702377	0.12	0.1	0.12	0.113333	0.011547	0.105	0.105	0.105	0.105	0	0.221	0.213	0.22	0.218	0.0043589	0.412	0.423	0.412	0.415667	0.00635085	0.605	0.605	0.605	0.605	0	1.11	1.121	1.108	1.113
control	0.016	0.015	0.018	0.0163333	0.00152753	0.023	0.025	0.023	0.0236667	0.0011547	0.108	0.102	0.1	0.103333	0.00416333	0.075	0.08	0.079	0.078	0.00264575	0.125	0.12	0.12	0.121667	0.00288675	0.2	0.2	0.2	0.2	0	0.366	0.365	0.326	0.352333	0.0228108	0.596	0.612	0.6	0.602667	0.00832666	0.889	0.89	0.885	0.888	0.00264575	1.2	1.2	1.119	1.173
Glu 1.0mg/mL;GOD 10.0U/mL	0.016	0.016	0.016	0.016	0	0.02	0.023	0.02	0.021	0.00173205	0.1	0.089	0.1	0.0963333	0.00635085	0.075	0.075	0.075	0.075	0	0.118	0.118	0.119	0.118333	0.00057735	0.199	0.2	0.2	0.199667	0.00057735	0.365	0.352	0.36	0.359	0.00655744	0.418	0.425	0.421	0.421333	0.00351188	0.805	0.806	0.812	0.807667	0.00378594	1.2	1.213	1.198	1.20367
Glu 2.5mg/mL;GOD 10.0U/mL	0.015	0.018	0.015	0.016	0.00173205	0.02	0.02	0.023	0.021	0.00173205	0.094	0.096	0.095	0.095	0.001	0.08	0.08	0.075	0.0783333	0.00288675	0.1	0.1	0.12	0.106667	0.011547	0.177	0.175	0.174	0.175333	0.00152753	0.259	0.26	0.255	0.258	0.00264575	0.424	0.425	0.425	0.424667	0.00057735	0.624	0.625	0.63	0.626333	0.00321455	1.045	1.05	1.046	1.047
Glu 5.0mg/mL;GOD 10.0U/mL	0.01	0.011	0.012	0.011	0.001	0.018	0.016	0.018	0.0173333	0.0011547	0.088	0.085	0.088	0.087	0.00173205	0.071	0.072	0.075	0.0726667	0.00208167	0.093	0.095	0.096	0.0946667	0.00152753	0.125	0.12	0.13	0.125	0.005	0.225	0.225	0.23	0.226667	0.00288675	0.385	0.387	0.38	0.384	0.00360555	0.607	0.609	0.612	0.609333	0.00251661	1.011	1.05	1	1.02033
control	0.035	0.04	0.036	0.037	0.00264575	0.094	0.099	0.069	0.0873333	0.0160728	0.211	0.208	0.205	0.208	0.003	0.286	0.283	0.3	0.289667	0.00907377	0.534	0.534	0.55	0.539333	0.0092376	0.769	0.758	0.77	0.765667	0.00665833	0.952	0.98	0.974	0.968667	0.0147422	1.045	1.009	1.052	1.03533	0.0230723	1.15	1.15	1.152	1.15067	0.0011547	1.21	1.23	1.21	1.21667
Glu 1.0mg/mL;GOD 1.0U/mL	0.035	0.035	0.035	0.035	0	0.108	0.1	0.099	0.102333	0.00493288	0.245	0.235	0.25	0.243333	0.00763763	0.288	0.3	0.288	0.292	0.0069282	0.424	0.43	0.424	0.426	0.0034641	0.675	0.66	0.68	0.671667	0.0104083	0.888	0.8	0.885	0.857667	0.0499633	1	1	1	1	0	1.107	1.12	1.117	1.11467	0.00680686	1.206	1.205	1.205	1.20533
Glu 1.0mg/mL;GOD 5.0U/mL	0.031	0.036	0.035	0.034	0.00264575	0.046	0.049	0.052	0.049	0.003	0.21	0.211	0.23	0.217	0.0112694	0.283	0.286	0.29	0.286333	0.00351188	0.418	0.42	0.412	0.416667	0.00416333	0.682	0.685	0.68	0.682333	0.00251661	0.867	0.872	0.853	0.864	0.00984886	0.942	0.95	0.955	0.949	0.00655744	1.163	1.167	1.136	1.15533	0.0168622	1.169	1.17	1.176	1.17167
Glu 1.0mg/mL;GOD 10.0U/mL	0.031	0.031	0.031	0.031	0	0.037	0.039	0.042	0.0393333	0.00251661	0.159	0.196	0.163	0.172667	0.020306	0.211	0.215	0.211	0.212333	0.0023094	0.396	0.396	0.399	0.397	0.00173205	0.625	0.65	0.623	0.632667	0.0150444	0.785	0.79	0.796	0.790333	0.00550757	0.911	0.923	0.912	0.915333	0.00665833	1.104	1.116	1.105	1.10833	0.00665833	1.198	1.2	1.201	1.19967
control	0.036	0.036	0.035	0.0356667	0.00057735	0.102	0.102	0.097	0.100333	0.00288675	0.251	0.25	0.253	0.251333	0.00152753	0.284	0.28	0.285	0.283	0.00264575	0.585	0.58	0.585	0.583333	0.00288675	0.767	0.769	0.77	0.768667	0.00152753	1.124	1.13	1.112	1.122	0.00916515	1.159	1.16	1.172	1.16367	0.00723418	1.188	1.178	1.179	1.18167	0.00550757	1.19	1.19	1.189	1.18967
Glu 2.5mg/mL;GOD 1.0U/mL	0.028	0.028	0.029	0.0283333	0.00057735	0.1	0.12	0	0.0733333	0.064291	0.213	0.2	0.222	0.211667	0.0110604	0.374	0.375	0.376	0.375	0.001	0.496	0.5	0.496	0.497333	0.0023094	0.694	0.69	0.712	0.698667	0.0117189	1.001	1	1	1.00033	0.00057735	1.15	1.135	1.15	1.145	0.00866025	1.184	1.2	1.189	1.191	0.00818535	1.18	1.189	1.201	1.19
Glu 2.5mg/mL;GOD 5.0U/mL	0.025	0.025	0.026	0.0253333	0.00057735	0.089	0.089	0.102	0.0933333	0.00750555	0.185	0.156	0.185	0.175333	0.0167432	0.285	0.285	0.286	0.285333	0.00057735	0.399	0.4	0.395	0.398	0.00264575	0.625	0.623	0.663	0.637	0.0225389	0.992	0.995	0.963	0.983333	0.017673	1.096	1.099	1.102	1.099	0.003	1.192	1.192	1.195	1.193	0.00173205	1.174	1.175	1.175	1.17467
Glu 2.5mg/mL;GOD 10.0U/mL	0.03	0.035	0.031	0.032	0.00264575	0.08	0.095	0.087	0.0873333	0.00750555	0.124	0.125	0.163	0.137333	0.0222336	0.219	0.25	0.219	0.229333	0.0178979	0.31	0.31	0.321	0.313667	0.00635085	0.588	0.6	0.582	0.59	0.00916515	0.98	0.958	0.99	0.976	0.0163707	1.073	1.102	1.078	1.08433	0.0155027	1.17	1.175	1.175	1.17333	0.00288675	1.18	1.175	1.18	1.17833
control	0.015	0.012	0.013	0.0133333	0.00152753	0.086	0.086	0.085	0.0856667	0.00057735	0.22	0.23	0.22	0.223333	0.0057735	0.357	0.35	0.366	0.357667	0.00802081	0.585	0.58	0.582	0.582333	0.00251661	0.714	0.72	0.7	0.711333	0.0102632	1.012	1.02	1.009	1.01367	0.00568624	1.196	1.222	1.207	1.20833	0.0130512	1.175	1.175	1.175	1.175	0	1.205	1.203	1.221	1.20967
Glu 5.0mg/mL;GOD 1.0U/mL	0.015	0.015	0.015	0.015	0	0.08	0.07	0.08	0.0766667	0.0057735	0.204	0.204	0.201	0.203	0.00173205	0.35	0.35	0.35	0.35	0	0.512	0.51	0.52	0.514	0.0052915	0.709	0.711	0.712	0.710667	0.00152753	0.95	1.002	0.96	0.970667	0.0275923	1.087	1.053	1.097	1.079	0.0230651	1.166	1.163	1.175	1.168	0.006245	1.2	1.2	1.2	1.2
Glu 5.0mg/mL;GOD 5.0U/mL	0.01	0.01	0.011	0.0103333	0.00057735	0.059	0.062	0.063	0.0613333	0.00208167	0.2	0.2	0.2	0.2	0	0.3	0.3	0.312	0.304	0.0069282	0.386	0.396	0.368	0.383333	0.0141892	0.65	0.65	0.65	0.65	0	0.941	0.95	0.955	0.948667	0.0070946	1.141	1.145	1.146	1.144	0.00264575	1.1	1.102	1.113	1.105	0.007	1.189	1.201	1.19	1.19333
Glu 5.0mg/mL;GOD 10.0U/mL	0.011	0.02	0.011	0.014	0.00519615	0.045	0.049	0.051	0.0483333	0.00305505	0.184	0.188	0.187	0.186333	0.00208167	0.285	0.285	0.299	0.289667	0.0080829	0.38	0.38	0.392	0.384	0.0069282	0.6	0.612	0.608	0.606667	0.0061101	0.95	0.975	0.955	0.96	0.0132288	1.18	1.194	1.201	1.19167	0.0106927	1.171	1.167	1.175	1.171	0.004	1.199	1.205	1.197	1.20033
[truncated: 1 more columns]

## Sheet: hydrogen peroxide effffect
A.tumefaciens LBA4404						E.coli DH5α
Hydrogen peroxide concentrations (10^3 µg/mL)	Inhibit effffects					Hydrogen peroxide concentrations (10^3 µg/mL)	Inhibit effffects
	1	2	3	mean	SE		1	2	3	mean	SE
120	11.61	11.752	11.6	11.654	0.0850176	120	10.219	10.334	10.221	10.258	0.0658255
100	11	11	11	11	0	100	10.16	10.009	10.311	10.16	0.151
80	7.575	7.611	7.602	7.596	0.018735	80	9.75	9.69	9.825	9.755	0.0676387
60	6.009	6.012	6.009	6.01	0.00173205	60	8.744	8.991	9.025	8.92	0.153366
40	4.897	4.996	4.876	4.923	0.0640859	40	7.803	7.726	7.751	7.76	0.039281
32	3.079	3.146	3.12	3.115	0.0337787	32	6.345	6.458	6.733	6.512	0.199557
24	3.11	3.135	3.091	3.112	0.0220681	24	5	5	5	5	0
16	1.902	1.797	1.902	1.867	0.0606218	16	4.798	4.9	4.852	4.85	0.0510294
8	1.684	1.685	1.701	1.69	0.00953939	8	4.831	4.75	4.936	4.839	0.0932577
6	1.13	1.1	1.1	1.11	0.0173205	6.8	2.056	2.003	2.211	2.09	0.108088
5.6	1.006	1.003	1	1.003	0.003	6	1.517	1.492	1.551	1.52	0.0296142
2.8	0	0	0	0	0	5.6	0	0	0	0	0
2	0	0	0	0	0	2.8	0	0	0	0	0
0.4	0	0	0	0	0	0	0	0	0	0	0
0	0	0	0	0	0
